# Supplementary material for: The Participation of 3,3,3-Trichloro-1-nitroprop-1-ene in the [3 + 2] Cycloaddition Reaction with Selected Nitrile N-Oxides in the Light of the Experimental and MEDT Quantum Chemical Study
Source: Molecules. 2021 Nov 9;26(22):6774. doi: 10.3390/molecules26226774 (PMC8622200; doi:10.3390/molecules26226774)
Supplement: Supplementary file 1 [file molecules-26-06774-s001.zip]

Archive with 1 entries (1 files):
- molecules-1448570-supplementary.pdf
